# Supplementary material for: Role of Metformin in Morbidity and Mortality Associated with Urinary Tract Infections in Patients with Type 2 Diabetes
Source: J Pers Med. 2022 Apr 28;12(5):702. doi: 10.3390/jpm12050702 (PMC9144588; doi:10.3390/jpm12050702)
Supplement: Supplementary file 1 [file jpm-12-00702-s001.zip]

Archive with 1 entries (1 files):
- jpm-1679349-supplementary.pdf
